# Supplementary material for: Failure to replicate a superiority effect in crowding
Source: Nat Commun. 2025 Feb 14;16:1637. doi: 10.1038/s41467-025-56762-5 (PMC11829015; doi:10.1038/s41467-025-56762-5)
Supplement: Supplementary file 2 — Source Data [file 41467_2025_56762_MOESM2_ESM.xlsx]

## Sheet: Figure 1d
Target-flanker absolute orientation difference	NaN	0	5	10	15	20	25	30	35	40	45	90
blue flanked bias		2.63346	3.79761	4.3791	2.56077	2.12605	-0.440063	-0.398023	2.50625	-0.199917	3.77512
blue flanked bias sem		1.71642	1.79252	1.81645	1.53576	1.89532	2.11637	2.3221	1.92325	1.67482	1.76121
red flanked bias		0.213095	0.76453	1.14903	0.815897	0.0497888	1.22352	0.502858	0.648835	-0.272903	0.551876
red flanked bias sem		1.65177	1.35105	0.963581	1.05419	1.11702	1.06575	1.11219	1.16502	1.16397	1.36103

## Sheet: Figure 1e
Target-flanker absolute orientation difference	NaN	0	5	10	15	20	25	30	35	40	45	90
blue flanked scatter	NaN	11.5649	14.3656	14.5249	14.9563	14.411	15.5751	16.6731	15.3244	14.8756	16.746	12.9447
blue flanked scatter sem	NaN	1.15404	1.07977	0.730956	0.817396	0.656072	0.976254	1.21499	1.10768	1.2762	1.24524	1.39432
red flanked scatter	NaN	10.4636	11.6801	12.1046	10.3528	11.2709	10.6383	11.1717	10.505	10.6975	11.732	9.88196
red flanked scatter sem	NaN	0.668298	0.50339	0.544112	0.609421	0.517495	0.385349	0.461804	0.607002	0.604435	0.387407	0.555706
blue baseline scatter	11.1617
blue baseline scatter sem (not plotted)	1.5311
red baseline scatter	9.9881
red baseline scatter sem (not plotted)	1.2634
